# Supplementary material for: Theoretical and Experimental Studies of Phosphonium Ionic Liquids as Potential Antibacterials of MDR Acinetobacter baumannii
Source: Antibiotics (Basel). 2022 Apr 6;11(4):491. doi: 10.3390/antibiotics11040491 (PMC9025513; doi:10.3390/antibiotics11040491)
Supplement: Supplementary file 1 [file antibiotics-11-00491-s001.zip]

Archive with 1 entries (1 files):
- antibiotics-1624615-supplementary.pdf
